# Supplementary material for: Measuring visual information gathering in individuals with ultra low vision using virtual reality
Source: Sci Rep. 2023 Feb 23;13:3143. doi: 10.1038/s41598-023-30249-z (PMC9950080; doi:10.1038/s41598-023-30249-z)
Supplement: Supplementary file 3 — Supplementary Table S2. [file 41598_2023_30249_MOESM3_ESM.xlsx]

## Sheet: Item_Measures_Mean+CI
S2. Individual Item Measures and Confidence Intervals from the SDT analysis
Item No.	Item Name	Item Measure	Item_Lower CI	Item_UpperCI
1	Bottle (Black)	-0.602922	-0.91108	-0.294964
2	Bottle (Blue)	-0.602922	-0.91108	-0.294964
3	Bottle (White)	-0.164798	-0.480148	0.143662
4	Candle (Dark)	-0.927784	-1.23055	-0.620441
5	Candle (Medium)	-0.424741	-0.725873	-0.126346
6	Candle (Bright)	0.0974379	-0.219956	0.403999
7	Car (Low)	-0.526443	-0.830698	-0.223533
8	Car (Medium)	-0.436158	-0.741258	-0.13371
9	Car (High)	-0.526443	-0.830698	-0.223533
10	Computer Screen (Dark)	-1.0966	-1.46192	-0.712105
11	Computer Screen (Medium)	-0.646398	-0.990235	-0.292184
12	Computer Screen (Bright)	-0.572302	-0.913942	-0.221575
13	Cursor (Low)	-0.662792	-0.95725	-0.371934
14	Cursor (Medium)	-0.455588	-0.754872	-0.163098
15	Cursor (High)	-0.332876	-0.636545	-0.0380143
16	Flickering 30% Contrast	-0.646398	-0.990235	-0.292184
17	Flickering 10% Contrast	-0.358264	-0.695531	-0.0154819
18	Flickering 3% Contrast	-0.499745	-0.839572	-0.15205
19	Flickering 3.5 Hz	-0.686345	-1.03636	-0.324898
20	Flickering 11.7 Hz	-0.139268	-0.479681	0.203399
21	Flickering 35 Hz	-0.315364	-0.656874	0.0311454
22	Hand Movements (Outside shoulders)	-0.722323	-1.0688	-0.364112
23	Hand Movements (Shoulder Width)	-0.499745	-0.839572	-0.15205
24	Hand Movements (Center of Body)	-0.323521	-0.660323	0.0182758
25	Light Behind Screen (Dark)	-0.633597	-0.928538	-0.342673
26	Light Behind Screen (Medium)	-0.269772	-0.576125	0.0267622
27	Light Behind Screen (Bright)	0.0363075	-0.287991	0.345178
28	Pill (Dark)	-0.375705	-0.681668	-0.0732762
29	Pill (Medium)	0.100195	-0.221716	0.410932
30	Pill (Bright)	5.00743e-06	-0.317165	0.307704
31	Place Setting (Dark)	-1.09954	-1.39365	-0.802581
32	Place Setting (Medium)	-0.333768	-0.641693	-0.0348828
33	Place Setting (Bright)	-0.202403	-0.516401	0.100281
34	Room Light (Bright)	-1.06727	-1.42119	-0.695764
35	Room Light (Medium)	-0.371472	-0.699909	-0.0376373
36	Room Light (Dark)	-0.371472	-0.699909	-0.0376373
37	Smudge (Black)	-0.851657	-1.14844	-0.555703
38	Smudge (Pink)	-0.301495	-0.610773	-0.0017819
39	Smudge (Blue)	-0.168512	-0.484305	0.135365
40	Soccer Ball 2s	-0.526443	-0.830698	-0.223533
41	Soccer Ball 1s	-0.646824	-0.950717	-0.342446
42	Soccer Ball 0.5s	-0.49639	-0.800841	-0.193678
43	Tie (Dark Blue)	-0.428472	-0.76683	-0.0834154
44	Tie (Light Blue)	-0.0844543	-0.420135	0.25253
45	Tie (Gold)	-0.220331	-0.55623	0.118972
46	Towel (Black)	-0.48338	-0.783855	-0.184773
47	Towel (Grey)	-0.395341	-0.696856	-0.0969483
48	Towel (White)	-0.246897	-0.551389	0.0522393
49	Tube of Cream (Dark)	-0.927784	-1.23055	-0.620441
50	Tube of Cream (Medium)	-0.336322	-0.638857	-0.0377835
51	Tube of Cream (Bright)	-0.717932	-1.01803	-0.416331
52	Vertical Line (Bright)	-0.466295	-0.771029	-0.163774
53	Vertical Line (Medium)	-0.128775	-0.440938	0.176064
54	Vertical Line (Dark)	-0.253565	-0.562063	0.0495265
55	Window Blinds (Black)	-0.0970001	-0.410286	0.208425
56	Window Blinds (Grey)	-0.22266	-0.531947	0.0807897
57	Window Blinds (White)	0.390237	0.0497237	0.714016
All measures given are in relative d'. Item measures indicate item difficulty. The more negative the item measure, the less difficult the task.
