# Supplementary material for: Measuring visual information gathering in individuals with ultra low vision using virtual reality
Source: Sci Rep. 2023 Feb 23;13:3143. doi: 10.1038/s41598-023-30249-z (PMC9950080; doi:10.1038/s41598-023-30249-z)
Supplement: Supplementary file 4 — Supplementary Table S3. [file 41598_2023_30249_MOESM4_ESM.xlsx]

## Sheet: PM
S3. Individual Person Measures and standard errors from the SDT analysis
Subject ID	Person Measures	Standard Error
1	-0.229555	0.0424607
2	-0.741672	0.0427752
3	-0.153009	0.0408845
4	-0.326085	0.0408811
5	-0.36402	0.0413941
6	1.69766	0.053849
7	-0.59874	0.0418766
8	-0.295941	0.0412153
9	0.0558011	0.0405789
10	-0.0280276	0.0404188
11	-0.549628	0.04206
12	-0.232265	0.0410778
13	0.266812	0.0407467
14	-0.232265	0.0411646
15	-0.606869	0.042049
16	-0.247845	0.0410177
17	0.799251	0.0431355
18	-0.287134	0.0409743
19	-0.33015	0.0411723
20	-0.542854	0.0417746
21	1.593	0.0520646
22	1.78911	0.0557727
23	-0.433115	0.0411694
24	-0.155718	0.040416
25	0.374858	0.0412907
26	-0.195685	0.040764
27	-0.409406	0.0582694
28	0.452082	0.0417725
29	0.701705	0.0425677
30	2.21773	0.0666317
31	-0.582482	0.0422699
32	-0.661739	0.0425407
33	-0.100848	0.0666123
34	0.257329	0.0412637
35	-0.342343	0.0408664
36	-0.195685	0.0403207
37	-0.195685	0.039983
All measures are in relative d'. Person measure is an estimate of a person's ability. The more positive the person measure, the higher the individual's ability to perform the set of tasks.
